# Supplementary material for: Peptidomimetic Lipid-Nanoparticle-Mediated Knockdown of TLR4 in CNS Protects against Cerebral Ischemia/Reperfusion Injury in Mice
Source: Nanomaterials (Basel). 2022 Jun 16;12(12):2072. doi: 10.3390/nano12122072 (PMC9228890; doi:10.3390/nano12122072)
Supplement: Supplementary file 1 [file nanomaterials-12-02072-s001.zip]

Archive with 1 entries (1 files):
- nanomaterials-1760074-supplementary.pdf
